# Supplementary material for: A New Jasmine Virus C Isolate Identified by Nanopore Sequencing Is Associated to Yellow Mosaic Symptoms of Jasminum officinale in Italy
Source: Plants (Basel). 2022 Jan 24;11(3):309. doi: 10.3390/plants11030309 (PMC8839810; doi:10.3390/plants11030309)
Supplement: Supplementary file 1 [file plants-11-00309-s001.zip]

Archive with 1 entries (1 files):
- plants-1551306-supplementary.pdf
